# Supplementary material for: Comparison of 3-Year Outcomes between Early and Delayed Invasive Strategies in Older and Younger Adults with Non-ST-Segment Elevation Myocardial Infarction Undergoing New-Generation Drug-Eluting Stent Implantation
Source: J Clin Med. 2022 Aug 16;11(16):4780. doi: 10.3390/jcm11164780 (PMC9410439; doi:10.3390/jcm11164780)
Supplement: Supplementary file 1 [file jcm-11-04780-s001.zip]

Archive with 1 entries (1 files):
- jcm-1808138-supplementary.pdf
